# Supplementary material for: Ceramides are early responders in metabolic syndrome development in rhesus monkeys
Source: Sci Rep. 2022 Jun 15;12:9960. doi: 10.1038/s41598-022-14083-3 (PMC9200850; doi:10.1038/s41598-022-14083-3)
Supplement: Supplementary file 2 — Supplementary Information 2. [file 41598_2022_14083_MOESM2_ESM.xlsx]

## Sheet: data.frame(result.uni)
dataset	measure	variable	med.healthy	med.impaired	impaired.minus.healthy	X25th.pcntl.healthy	X25th.pcntl.impaired	X75th.pcntl.healthy	X75th.pcntl.impaired	p.val.w	Odds.ratio	CI.OR	OR.unit	pcnt.pred.OR	p.value.OR
bodycomp	draw1	Age	12.955	14.395	1.44	11.855	12.87	18.148	19.89	0.7209	1.269	(0.369, 4.661)	5.51	50	0.7018
bodycomp	draw2	Age	14.955	16.39	1.435	13.867	14.883	20.12	21.887	0.7209	1.272	(0.369, 4.69)	5.52	50	0.7001
bodycomp	draw1	Wt.kg	13.085	13.195	0.11	12.253	12.875	14.615	15.835	0.7209	1.051	(0.537, 2.106)	1.64	50	0.8795
bodycomp	draw2	Wt.kg	14.235	15.505	1.27	12.393	13.335	15.692	16.802	0.7984	1.147	(0.39, 3.53)	3.02	62	0.7993
bodycomp	draw1	TB.Fat	4274	4392.5	118.5	3065.75	3744.5	5691.25	5438.5	0.7984	1.139	(0.344, 3.983)	2062.3	44	0.8260
bodycomp	draw2	TB.Fat	4986	5651	665	2845.5	4270.75	6074.5	6096.75	0.5054	1.577	(0.554, 5.146)	1698.32	56	0.3968
bodycomp	draw1	TB.pcnt.Fat	30.655	32.275	1.62	25.095	27.922	33.323	34.052	0.6454	0.989	(0.374, 2.605)	7.72	44	0.9819
bodycomp	draw2	TB.pcnt.Fat	29.985	32.975	2.99	24.122	27.97	38.237	36.633	0.7984	1.298	(0.333, 5.415)	9.58	50	0.7038
bodycomp	draw1	Ab.Circ	54	56.5	2.5	52.125	50.625	60.5	62.625	0.9999	1.081	(0.489, 2.473)	8.9	62	0.8429
bodycomp	draw2	Ab.Circ	56.25	58.5	2.25	47.5	56.25	62.625	59.25	0.5632	1.014	(0.618, 1.677)	4.08	62	0.9535
bodycomp	draw1	Abd.Fat	1646.5	1952	305.5	1401.75	1572.75	2549.75	2216	0.8785	1.05	(0.325, 3.449)	875.48	62	0.9328
bodycomp	draw2	Abd.Fat	2136.5	2212	75.5	1321	1781	2650.25	2513	0.7984	1.408	(0.415, 5.295)	824.33	56	0.5812
bodycomp	draw1	Gb	59.5	62	2.5	56.25	60.75	64	66.5	0.2470	1.993	(0.871, 7.455)	5.19	62	0.1127
bodycomp	draw2	Gb	61	66.5	5.5	57.75	61.5	65.75	90	0.1146	1.662	(0.987, 6.36)	7.41	69	0.0598
bodycomp	draw1	Ib	29	45.5	16.5	22.75	37.25	46.25	58.75	0.1559	2.843	(0.922, 13.768)	18.53	62	0.0709
bodycomp	draw2	Ib	37	133.5	96.5	26	88.75	59	169.75	0.0047	15.95	(2.076, 1130.88)	52.63	81	0.0009
bodycomp	draw1	Si.E.04.	2.435	1.595	-0.84	1.44	1.425	5.285	2.103	0.5054	0.855	(0.529, 1.243)	0.99	62	0.4169
bodycomp	draw2	Si.E.04.	2.245	0.115	-2.13	1.518	0	4.91	0.538	0.0036	0.015	(0, 0.356)	0.98	81	0.0002
adipokine	draw1	adip.hmw	792	749.333	-42.667	665.333	657.333	1160	837	0.5737	0.684	(0.272, 1.51)	172.97	62	0.3512
adipokine	draw2	adip.hmw	714.667	582	-132.667	580	532.667	865.333	708	0.1304	0.515	(0.16, 1.116)	128.49	56	0.1018
adipokine	draw1	adip.ratio	34.261	34.136	-0.125	28.898	28.771	37.432	43.84	0.9591	1.197	(0.569, 2.846)	8.16	50	0.6303
adipokine	draw2	adip.ratio	40.501	53.525	13.024	33.309	37.955	46.397	57.602	0.2786	2.399	(0.685, 10.986)	15.65	69	0.1766
adipokine	draw1	adip.total	2147.33	2140.67	-6.667	1962.67	1540	3423.33	2965.67	0.5737	0.98	(0.46, 2.059)	947.88	50	0.9542
adipokine	draw2	adip.total	1946	1144	-802	1392.33	942.333	2574.67	1724	0.1304	0.339	(0.064, 1.092)	840.14	69	0.0724
adipokine	draw1	leptin	36.884	33.716	-3.168	32.396	29.447	40.562	36.431	0.3282	0.447	(0.083, 1.889)	7.45	50	0.2784
adipokine	draw2	leptin	36.335	36.086	-0.25	32.11	35.083	40.677	36.349	0.9591	0.881	(0.221, 3.361)	5.09	50	0.8494
adipokine	draw1	resistin	15.993	13.473	-2.52	11.393	11.697	16.64	14.793	0.5737	1.025	(0.657, 1.644)	3.41	31	0.9035
adipokine	draw2	resistin	12.533	12.7	0.167	11.483	11.223	21.27	13.457	0.9591	0.907	(0.589, 1.33)	2.23	62	0.6146
ceramide	draw1	Ceramide140	4208	4208	0	2717.66	3156	7451.66	5347.66	0.9999	0.774	(0.32, 1.346)	2339.54	56	0.3824
Sphingolipid	draw2	Ceramide140	3682	3331.33	-350.667	2630	2454.66	5873.66	4909.33	0.9999	0.975	(0.489, 1.927)	1559.69	56	0.9401
Sphingolipid	draw1	Ceramide160	11593.9	11616.5	22.59	7037.9	7290.71	20618.8	19007.8	0.8785	0.812	(0.34, 1.176)	9041.96	44	0.3098
Sphingolipid	draw2	Ceramide160	9542.36	8938.84	-603.522	6986.8	7442.94	12053.8	16731.9	0.7209	1.487	(0.682, 4.337)	5172.53	50	0.3310
Sphingolipid	draw1	Ceramide18	7197.8	6434.9	-762.906	2917.49	3215.75	20861.6	7842.42	0.6454	0.72	(0.296, 1.112)	5071.42	62	0.1563
Sphingolipid	draw2	Ceramide18	3490.8	4160.89	670.089	2592.64	3902.25	5938.56	5471.08	0.3823	1.082	(0.592, 2.081)	1943.32	50	0.7899
Sphingolipid	draw1	Ceramide20	17212	21943.8	4731.85	10434.3	9274.83	21463.3	24612.7	0.7209	1.467	(0.497, 5.4)	11563.3	56	0.4894
Sphingolipid	draw2	Ceramide20	14997.5	23111.6	8114.13	8112.95	11659.2	16006.1	27936.7	0.0830	3.716	(1.053, 25.524)	9451.4	75	0.0397
Sphingolipid	draw1	Ceramide22	257751	307845	50094.4	232504	203953	319591	412560	0.6454	1.235	(0.659, 2.589)	101486	56	0.5110
Sphingolipid	draw2	Ceramide22	235516	361910	126394	204714	326677	255257	424985	0.0281	4.523	(1.332, 32.645)	102796	88	0.0109
Sphingolipid	draw1	Ceramide24:0	1.22422e+06	1.12197e+06	-102255	1.06776e+06	970517	1.3651e+06	1493392	0.7209	0.984	(0.528, 1.816)	336159	44	0.9568
Sphingolipid	draw2	Ceramide24:0	1.04763e+06	1.25232e+06	204691	928579	1.03514e+06	1.16672e+06	1.5824e+06	0.4418	1.789	(0.641, 6.255)	380882	62	0.2736
Sphingolipid	draw1	Ceramide241	401413	380889	-20524	320575	247046	445544	527097	0.8785	1.001	(0.48, 2.091)	127903	50	0.9970
Sphingolipid	draw2	Ceramide241	353606	428939	75333.5	268220	351601	379482	509984	0.1049	2.155	(1.014, 8.253)	85707.6	62	0.0453
Sphingolipid	draw1	Dhydro160	1594.91	1496.65	-98.265	986.969	882.764	2214.2	2142.39	0.7209	0.768	(0.284, 1.297)	1063.04	44	0.3503
Sphingolipid	draw2	Dhydro160	1491.25	2224.46	733.207	1111.15	1428.62	1763.37	2791.37	0.0650	3.365	(1.091, 20.025)	725.24	69	0.0320
Sphingolipid	draw1	Dhydro180	1839.5	1125.72	-713.785	1098.48	433.491	3201.82	1634.1	0.2268	0.458	(0.084, 1.124)	1334.18	62	0.0976
Sphingolipid	draw2	Dhydro180	728.538	877.196	148.658	667.259	730.24	916.346	1201.18	0.4418	1.553	(0.85, 4.414)	228.81	56	0.1756
Sphingolipid	draw1	Dhydro220	8906.92	6562.99	-2343.93	7266.17	5391.03	9961.68	14180.7	0.6733	1.267	(0.749, 2.974)	3475.1	50	0.3936
Sphingolipid	draw2	Dhydro220	7734.95	14532.3	6797.38	5977.01	12071.2	10664.9	15704.3	0.0404	5.666	(1.296, 52.699)	5560.16	81	0.0162
Sphingolipid	draw1	Dhydro240	32427.8	24128.8	-8298.99	24930.9	21983.3	38821.9	54497.8	0.8785	1.23	(0.659, 2.616)	10544.4	50	0.5157
Sphingolipid	draw2	Dhydro240	29619.7	48596.7	18977	26932.3	39731.6	34012.4	55387.9	0.0207	4.746	(1.212, 41.624)	15430.9	88	0.0198
Sphingolipid	draw1	Dhydro241	9624.27	8783.03	-841.246	8405.96	7205.2	9946.73	12787.7	0.9163	1.111	(0.647, 2.069)	3022.66	62	0.6954
Sphingolipid	draw2	Dhydro241	8627	9736.09	1109.09	7857.92	8680.31	10180.8	14654.8	0.3442	1.96	(0.729, 7.327)	3205.79	56	0.1906
Sphingolipid	draw1	Hexosyl140	4300.44	3822.61	-477.827	2389.13	2389.13	4897.72	4300.44	0.3620	0.591	(0.175, 1.606)	1416.85	56	0.3095
Sphingolipid	draw2	Hexosyl140	3822.61	2866.96	-955.653	2747.5	2389.13	4897.72	3464.24	0.2645	0.493	(0.137, 1.306)	1062.64	62	0.1618
Sphingolipid	draw1	Hexosyl16	258132	281554	23422	183704	213447	464856	325483	0.9591	0.778	(0.37, 1.286)	120697	50	0.3391
Sphingolipid	draw2	Hexosyl16	241280	223846	-17433.8	213146	174033	281702	281255	0.7984	0.798	(0.267, 2.181)	85492.3	50	0.6558
Sphingolipid	draw1	Hexosyl18	3631.73	3678.33	46.598	2765.3	3085.66	13426.8	8084.03	0.7209	0.783	(0.399, 1.154)	2987.98	50	0.2427
Sphingolipid	draw2	Hexosyl18	4884.06	2699.77	-2184.28	2381.6	1822.42	6475.67	4116.64	0.1605	0.367	(0.063, 1.175)	2666.3	69	0.1003
Sphingolipid	draw1	Hexosyl20	6233.61	6233.61	0	3896.01	3701.21	13246.4	8181.61	0.5615	0.672	(0.237, 1.207)	4043.35	56	0.2097
Sphingolipid	draw2	Hexosyl20	5844.01	3506.41	-2337.6	3116.8	2337.6	7792.01	3896.01	0.1225	0.342	(0.054, 0.901)	1732.87	81	0.0244
Sphingolipid	draw1	Hexosyl22	178153	198407	20254.3	127553	130536	353191	239545	0.7209	0.672	(0.211, 1.678)	111120	56	0.4010
Sphingolipid	draw2	Hexosyl22	174075	157991	-16083.9	114428	125081	218713	193506	0.7984	0.734	(0.254, 1.786)	67773.5	50	0.4969
Sphingolipid	draw1	Hexosyl240	260239	285068	24829.5	200365	244838	457304	321056	0.9581	0.664	(0.207, 1.238)	113233	56	0.2274
Sphingolipid	draw2	Hexosyl240	261496	254582	-6914.55	211208	178521	424774	287740	0.4418	0.53	(0.16, 1.266)	96923.5	56	0.1611
Sphingolipid	draw1	Hexosyl241	73623.1	63161.3	-10461.8	45929.2	54377.5	130870	86599	0.7984	0.654	(0.251, 1.341)	28580.3	56	0.2578
Sphingolipid	draw2	Hexosyl241	61879.5	48429.5	-13450	42539.1	33981.4	80002.1	67067.4	0.4418	0.592	(0.176, 1.542)	25411.4	56	0.2922
Sphingolipid	draw1	Lactosyl14	29349.2	21562.7	-7786.53	23659.1	14974.1	35338.9	26953.4	0.0653	0.265	(0.037, 0.871)	8880.24	62	0.0249
Sphingolipid	draw2	Lactosyl14	27552.4	16771	-10781.4	18867.4	14075.7	38034.2	17370	0.0649	0.344	(0.057, 0.84)	6216.17	75	0.0131
Sphingolipid	draw1	Lactosyl16	646000	549665	-96335.1	432796	397045	1251885	837975	0.5054	0.573	(0.171, 1.233)	361983	56	0.1714
Sphingolipid	draw2	Lactosyl16	522155	442684	-79470.8	459110	376306	897213	501931	0.1605	0.564	(0.2, 1.045)	145457	56	0.0724
Sphingolipid	draw1	Lactosyl18	39633.6	26209.3	-13424.3	23013.1	18857.9	93650.4	54975.6	0.2254	0.629	(0.239, 1.1)	21798.3	56	0.1178
Sphingolipid	draw2	Lactosyl18	31323.3	20456.1	-10867.3	22373.8	16940.2	47304.6	24930.8	0.1949	0.516	(0.153, 1.121)	12320.8	62	0.1012
Sphingolipid	draw1	Lactosyl22	35001.4	32309	-2692.41	19116.1	18846.9	93965.2	46848	0.5629	0.658	(0.261, 1.163)	21555.6	56	0.1661
Sphingolipid	draw2	Lactosyl22	34462.9	19923.9	-14539	24770.2	15346.8	43347.8	26385.6	0.0202	0.181	(0.017, 0.748)	11975.3	69	0.0102
Sphingolipid	draw1	Lactosyl241	120575	71956	-48618.9	76817.9	54453.2	260598	138078	0.2265	0.517	(0.136, 1.068)	69199.1	56	0.0884
Sphingolipid	draw2	Lactosyl241	101127	54453.2	-46674.2	81679.8	41812.3	126409	78762.7	0.0404	0.154	(0.012, 0.74)	43249.5	75	0.0114
Sphingolipid	draw1	LactosylC24	119348	104666	-14682.2	72818.5	78543.1	230983	143857	0.5737	0.635	(0.218, 1.196)	59602.9	56	0.1838
Sphingolipid	draw2	LactosylC24	104063	72169.5	-31893.9	90893.5	59619.3	148052	79835.1	0.0207	0.192	(0.013, 0.735)	27919.1	81	0.0053
Sphingolipid	draw1	SMS140Conc	217902550	213455500	-4447050	174597025	172494900	286307700	322154850	0.8785	1.176	(0.411, 3.547)	9.09963e+07	44	0.7583
Sphingolipid	draw2	SMS140Conc	209710000	161366500	-48343500	164414750	147773050	243856350	172068475	0.1605	0.642	(0.221, 1.556)	4.79861e+07	62	0.3322
Sphingolipid	draw1	SMS160Conc	41913165	39521960	-2391205	36258505	3.02274e+07	4.9655e+07	6.34451e+07	0.9999	1.389	(0.548, 4.306)	1.57848e+07	44	0.4907
Sphingolipid	draw2	SMS160Conc	34986640	27109025	-7877615	27785190	2.37383e+07	39977220	2.85554e+07	0.2345	0.673	(0.248, 1.514)	8.0025e+06	75	0.3454
Sphingolipid	draw1	SMS161Conc	10342653500	9786411500	-556242000	8882466000	8389333500	14531790000	17567142500	0.8785	1.177	(0.584, 2.556)	3.7295e+09	50	0.6444
Sphingolipid	draw2	SMS161Conc	8974041000	7749946500	-1224094500	7919753250	7083791000	9770833250	9338222250	0.8785	0.909	(0.456, 1.704)	1.98434e+09	56	0.7588
Sphingolipid	draw1	SMS181Conc	2130662500	1913323500	-217339000	1681489500	1278333750	2433340250	3329230750	0.7984	1.191	(0.484, 3.258)	1.00487e+09	50	0.6969
Sphingolipid	draw2	SMS181Conc	1723856000	1143530500	-580325500	1274642000	990286450	2059186500	1464481250	0.1949	0.628	(0.179, 1.756)	6.03882e+08	69	0.3812
Sphingolipid	draw1	SMS18Conc	4.15133e+06	3959593	-191734	2.91211e+06	2221309	4902351	5.93841e+06	0.8785	1.119	(0.426, 3.129)	2.19455e+06	50	0.8131
Sphingolipid	draw2	SMS18Conc	3.30443e+06	2252680	-1.05175e+06	2499793	1.94364e+06	3.50796e+06	2.68182e+06	0.2345	0.569	(0.15, 1.736)	1.01783e+06	69	0.3282
Sphingolipid	draw1	SMS20Conc	1821034500	1693491000	-127543500	1350512500	1233607250	1979312500	3127679750	0.7209	1.558	(0.491, 5.86)	9.70282e+08	56	0.4539
Sphingolipid	draw2	SMS20Conc	1739223000	1089375000	-649848000	1229690500	1042584750	1897284500	1187948250	0.0830	0.33	(0.069, 1.055)	4.82297e+08	75	0.0624
Sphingolipid	draw1	SMS221Conc	10066835000	11525985000	1459150000	7891820000	5676800500	12572517500	17077477500	0.8785	1.648	(0.56, 6.286)	5.65591e+09	62	0.3718
Sphingolipid	draw2	SMS221Conc	8153680000	6384862000	-1768818000	7107431000	6085221500	9632331750	6843537250	0.1949	0.853	(0.447, 1.454)	1.537e+09	69	0.5577
Sphingolipid	draw1	SMS22Conc	3620775500	3733267500	112492000	3272761500	2974451250	4722620750	5564505500	0.8785	1.392	(0.551, 4.294)	1.42317e+09	56	0.4867
Sphingolipid	draw2	SMS22Conc	3228392500	2268110500	-960282000	2696881000	2091915500	3454516750	2455994000	0.0650	0.627	(0.192, 1.516)	7.7509e+08	75	0.3125
Sphingolipid	draw1	SMS241Conc	14102620	12134195	-1968425	1.16625e+07	7.84469e+06	16422200	1.58012e+07	0.6454	1.062	(0.4, 2.947)	5.72465e+06	44	0.8974
Sphingolipid	draw2	SMS241Conc	11183080	7.21366e+06	-3.96942e+06	7.99958e+06	6.67957e+06	12260350	7.69037e+06	0.1304	0.415	(0.103, 1.228)	3.03112e+06	75	0.1160
Sphingolipid	draw1	SMS24Conc	6820388	6294753	-525635	5.45019e+06	4454852	7.25972e+06	7.99142e+06	0.9591	1.207	(0.608, 2.757)	1.82358e+06	44	0.5865
Sphingolipid	draw2	SMS24Conc	5729921	3.18074e+06	-2.54918e+06	5.18691e+06	2815516	6.02205e+06	4.03071e+06	0.0650	0.346	(0.068, 1.155)	2.05499e+06	81	0.0878
Sphingolipid	draw1	Sphingaine1P	27587.7	30714.4	3126.68	24358.4	27932.9	37156.2	35876.7	0.3282	1.266	(0.759, 2.678)	7138.93	50	0.3788
Sphingolipid	draw2	Sphingaine1P	27554.9	34532.3	6977.41	25937.4	24997	33917.7	39662.2	0.5054	1.798	(0.648, 6.5)	8755.4	62	0.2683
Sphingolipid	draw1	Sphinganine	3384.15	2478.41	-905.736	1764.13	2066.25	4845.57	3354.9	0.7984	0.679	(0.209, 1.919)	1538.64	62	0.4661
Sphingolipid	draw2	Sphinganine	2614.09	3649.48	1035.39	1889.26	1902.53	3620.23	7144.28	0.4418	1.597	(0.813, 3.859)	1578.87	56	0.1817
Sphingolipid	draw1	Sphingosine	9792.79	7842.5	-1950.29	3831.1	6256.09	12735	14712.2	0.7209	1.281	(0.364, 4.804)	5891.35	44	0.6965
Sphingolipid	draw2	Sphingosine	7302.21	8681.67	1379.46	3406.12	5328.86	9788.3	25762.6	0.2786	1.503	(0.922, 3.831)	5402.03	69	0.1136
Sphingolipid	draw1	Sphingosine1P	238744	252759	14014.6	180949	229474	289764	273375	0.5054	1.692	(0.794, 5.832)	56955.9	56	0.1935
Sphingolipid	draw2	Sphingosine1P	216616	257485	40869.1	184372	240081	230828	299098	0.0830	2.914	(0.98, 14.419)	51163.3	75	0.0551
